# Supplementary material for: The importance of transporters and cell polarization for the evaluation of human stem cell-derived hepatic cells
Source: PLoS One. 2020 Jan 23;15(1):e0227751. doi: 10.1371/journal.pone.0227751 (PMC6977753; doi:10.1371/journal.pone.0227751)
Supplement: S1 Table — In Fig 4, the mRNA expression levels relative to the housekeeping genes were depicted, whereas in this table the fold changes are indicated. In most cases, the end point of the differentiation (mature hepatic stage) was used as a reference point as indicated by yellow highlighting. When a particular gene was not detected in the mature hepatic sample, the expression levels were normalized to that of the fetal liver RNA sample. In three cases HUES9 cells grown on feeder cells, whereas in two other cases, the adult liver RNA sample were used as a reference point as indicated. Red highlights indicate wherever substantial induction were obtained in response to sandwich culturing and/or TUDCA treatment. N.D.–not detected. Detailed descriptions of the studied genes are also listed. (XLSX) [file pone.0227751.s001.xlsx]

## Sheet: Munka1
		Samples
assay i.d.	G.O.I.	HepG2-H.P.	Pluripotent MEF	Pluripotent Matrigel	Definitive endodermal	Specified hepatic	Immature hepatic	Mature hepatic	Mat. hep. SW	Mat. hep. +TUDCA	Mat. hep. SW +TUDCA	HepG2-L.P.	HepaRG	Fetal liver	Adult liver	Comment
SOX2-Hs01053049_s1	SOX2	N.D.	20.7	31.9	5.4	0.4	0.1	1	0.2	0.2	0.4	0	0	N.D.	N.D.	SRY (sex determining region Y)-box 2
NANOG-Hs02387400_g1	NANOG	0.1	92.3	73.3	18.7	2.5	1.9	1	1.6	2.1	3	1.7	4.7	3.7	3.6	Nanog homeobox
POU5F1-Hs00999632_g1	POU5F1	1.1	552.5	337.7	114.8	6.6	1.5	1	2.8	2.6	0.9	1.7	1.7	1.3	1.1	POU class 5 homeobox 1
SOX1-Hs01057642_s1	SOX1	N.D.	N.D.	N.D.	N.D.	N.D.	N.D.	N.D.	N.D.	N.D.	N.D.	N.D.	N.D.	N.D.	N.D.	SRY (sex determining region Y)-box 1
PPARA-Hs00947539_m1	PPARA	0.6	0.1	0	0.1	0.4	1.2	1	1.1	1.5	1.5	3.2	6.3	4.3	8.5	peroxisome proliferator-activated receptor alpha
T-Hs00610080_m1	T	N.D.	1	0.3	0.1	0.1	N.D.	N.D.	N.D.	0	0.4	N.D.	N.D.	N.D.	N.D.	T, brachyury homolog (mouse)
SOX17-Hs00751752_s1	SOX17	0.2	10.2	1.7	45.9	6.1	1.2	1	0.6	20.9	0.8	N.D.	N.D.	0.6	0.6	SRY (sex determining region Y)-box 17
CDH2-Hs00983056_m1	CDH2	0.1	0.4	0.3	1	1	1.4	1	0.8	0.5	1	0.4	0.3	0.3	0.4	cadherin 2, type 1, N-cadherin (neuronal)
CDH1-Hs01023894_m1	CDH1	0	0.3	0.3	0.1	0.3	0.5	1	1.1	0.8	0.6	0.1	0.1	0.8	0.7	cadherin 1, type 1, E-cadherin (epithelial)
CXCR4-Hs00607978_s1	CXCR4	10.9	3.7	1	99.8	3.7	0.7	1	0.7	0.5	0.4	0.2	N.D.	1.6	2.9	chemokine (C-X-C motif) receptor 4
FOXA2-Hs00232764_m1	FOXA2	N.D.	0.5	0.2	2.1	1.4	1	1	0.8	0.4	1.2	3.2	0.7	0.4	0.9	forkhead box A2
GATA4-Hs00171403_m1	GATA4	N.D.	0.2	0.3	2.9	3.7	1	1	0.7	1	0.9	1.1	0.8	1	1	GATA binding protein 4
GSC-Hs00418279_m1	GSC	N.D.	1	0.5	44	N.D.	N.D.	N.D.	0	N.D.	N.D.	N.D.	0.1	N.D.	N.D.	goosecoid homeobox
KRT7-Hs00559840_m1	KRT7	0.9	0	0	0	0.2	0.9	1	2.1	1.5	0.9	N.D.	N.D.	0	0.2	keratin 7
KRT17-Hs01588578_m1	KRT17	105.5	2	N.D.	N.D.	5	N.D.	N.D.	1	1	N.D.	N.D.	0.5	1	0.5	keratin 17
KRT19-Hs00761767_s1	KRT19	0	0.1	0.2	0.6	4	1.1	1	0.7	0.6	0.6	0.2	0.6	0	0	keratin 19
ATP8B1-Hs00900656_m1	ATP8B1	0.1	0.1	0	0.4	0.1	0.3	1	0.6	0.5	0.4	2.7	1	0.4	4.4	ATPase, aminophospholipid transporter, class I, type 8B, member 1
AFP-Hs00173490_m1	AFP	N.D.	N.D.	0	0	0.3	1	1	0.8	0.9	1.6	1.5	0	1.2	0	alpha-fetoprotein
ALB-Hs00910225_m1	ALB	0	N.D.	N.D.	N.D.	0	0.1	1	0.8	0.5	1.2	11.9	45.3	159.2	88.9	albumin
ASGR1-Hs00155881_m1	ASGR1	N.D.	N.D.	N.D.	N.D.	0.3	0.4	1	0.6	1.8	1.2	72.1	6.5	19.9	63.2	asialoglycoprotein receptor 1
CEBPA-Hs00269972_s1	CEBPA	0.1	0	0.1	0.1	3.2	2.5	1	0.9	1.1	1.7	2.3	1.7	7.3	9.3	CCAAT/enhancer binding protein (C/EBP), alpha
CYP1A1-Hs01054797_g1	CYP1A1	0.6	N.D.	N.D.	N.D.	1.2	3.8	1	1	1.8	6.1	4.1	10	0.2	5.1	cytochrome P450, family 1, subfamily A, polypeptide 1
CYP3A7-Hs00426361_m1	CYP3A7	N.D.	N.D.	N.D.	N.D.	N.D.	0.3	1	0.4	0.4	5.1	0.2	0.6	220.5	15.4	cytochrome P450, family 3, subfamily A, polypeptide 7
CYP7A1-Hs00167982_m1	CYP7A1	N.D.	N.D.	N.D.	N.D.	N.D.	N.D.	N.D.	N.D.	N.D.	N.D.	N.D.	1.7	N.D.	1	cytochrome P450, family 7, subfamily A, polypeptide 1
G6PD-Hs00166169_m1	G6PD	3	0.8	0.7	0.5	0.8	0.8	1	1	1	0.9	3.3	24.6	1.1	0.4	glucose-6-phosphate dehydrogenase
GSTK1-Hs01114170_m1	GSTK1	0.2	0.1	0.1	0.2	0.3	0.7	1	0.9	0.5	1	0.4	2.4	1.1	2.5	glutathione S-transferase kappa 1
HNF1A-Hs00167041_m1	HNF1A	N.D.	N.D.	N.D.	0	0.9	0.9	1	0.8	0.5	0.9	5.2	3.5	2.4	3.4	HNF1 homeobox A
HNF4A-Hs00604435_m1	HNF4A	0	0.1	0.1	1.1	2.3	1.4	1	0.8	0.5	0.7	2.1	4.1	2.2	5	hepatocyte nuclear factor 4, alpha
KRT8-Hs01630795_s1	KRT8	0.3	0.8	0.8	0.8	0.5	0.8	1	0.9	0.6	0.7	2.2	1.1	0.6	2.2	keratin 8
KRT18-Hs01653110_s1	KRT18	0.6	0.5	0.6	0.5	0.3	0.6	1	1.1	0.6	0.9	1.2	0.5	0.2	0.5	keratin 18
LDHA-Hs00855332_g1	LDHA	7.1	1.7	1.7	1.3	0.6	0.5	1	0.9	0.6	0.9	27.2	4.2	1.8	7.9	lactate dehydrogenase A
SERPINA1-Hs01097800_m1	SERPINA1	N.D.	0	0	N.D.	0.1	0.6	1	0.5	0.5	1.3	4.4	10.6	12.1	26.1	serpin peptidase inhibitor, clade A (alpha-1 antiproteinase, antitrypsin), member 1
TAT-Hs00356930_m1	TAT	N.D.	0	N.D.	N.D.	0	N.D.	N.D.	0	N.D.	N.D.	0.2	0.4	1	64.4	tyrosine aminotransferase
TDO2-Hs00194611_m1	TDO2	N.D.	N.D.	N.D.	N.D.	1.1	0.9	1	0.7	0.7	2.4	N.D.	17.8	10.1	84.5	tryptophan 2,3-dioxygenase
ARG1-Hs00968979_m1	ARG1	N.D.	0	N.D.	0	0	N.D.	N.D.	N.D.	N.D.	N.D.	0	0	1	1.1	arginase 1
CYP51A1-Hs01567880_g1	CYP51A1	0.6	0.5	0.4	0.4	0.3	0.7	1	1.1	1.5	1.3	5.4	4.3	4.5	4	cytochrome P450, family 51, subfamily A, polypeptide 1
ABCA1-Hs01059103_m1	ABCA1	0	0	0	0.9	0.7	0.7	1	0.9	0.5	1.1	0.3	0.9	0.7	1.5	ATP-binding cassette, sub-family A (ABC1), member 1
ABCA2-Hs00242232_m1	ABCA2	3.3	0.1	0.2	0.4	0.4	0.6	1	0.6	1.6	0.9	3.2	5.2	0.5	6.1	ATP-binding cassette, sub-family A (ABC1), member 2
ABCA3-Hs00975530_m1	ABCA3	2.1	0.4	0.5	0.5	0.4	0.7	1	0.7	1	1	0.1	1	0.1	1.5	ATP-binding cassette, sub-family A (ABC1), member 3
ABCA4-Hs00184367_m1	ABCA4	N.D.	0.1	N.D.	N.D.	0.9	N.D.	1	2	3.2	1.7	0.9	1.7	0.8	3	ATP-binding cassette, sub-family A (ABC1), member 4
ABCA6-Hs00365329_m1	ABCA6	N.D.	N.D.	N.D.	N.D.	N.D.	N.D.	N.D.	0	0	0	N.D.	0.1	1	2.5	ATP-binding cassette, sub-family A (ABC1), member 6
ABCA7-Hs01105117_m1	ABCA7	0.1	0.1	0.1	0.2	0.4	0.7	1	1.1	1.4	1.7	1.2	0.5	1.9	0.3	ATP-binding cassette, sub-family A (ABC1), member 7
ABCA8-Hs00992371_m1	ABCA8	2.5	N.D.	N.D.	N.D.	N.D.	N.D.	1	0.3	1.6	N.D.	N.D.	3.5	7.7	5.7	ATP-binding cassette, sub-family A (ABC1), member 8
ABCA9-Hs00329320_m1	ABCA9	N.D.	N.D.	N.D.	N.D.	N.D.	N.D.	1	N.D.	2.1	N.D.	N.D.	2.8	19.9	54	ATP-binding cassette, sub-family A (ABC1), member 9
ABCA10-Hs01107881_m1	ABCA10	N.D.	N.D.	N.D.	4.5	16	N.D.	1	1.6	0.9	N.D.	N.D.	4.5	5.5	13.9	ATP-binding cassette, sub-family A (ABC1), member 10
ABCA12-Hs00292421_m1	ABCA12	N.D.	N.D.	N.D.	N.D.	0.3	0.4	1	0.5	0.2	N.D.	N.D.	9.7	N.D.	N.D.	ATP-binding cassette, sub-family A (ABC1), member 12
ABCB1-Hs00184500_m1	ABCB1	0.2	0	0	N.D.	0	N.D.	N.D.	0	N.D.	N.D.	0.8	5.5	1	10.2	ATP-binding cassette, sub-family B (MDR/TAP), member 1
TAP1-Hs00388677_m1	TAP1	1.4	0.5	0.3	0.2	0	0.3	1	1.6	0.5	0.8	2.2	2.8	0.9	4.6	transporter 1, ATP-binding cassette, sub-family B (MDR/TAP)
TAP2-Hs00241060_m1	TAP2	1.2	0.3	0.3	0.1	0.1	0.1	1	1.2	0.5	1.2	1.7	1.6	0.4	1.4	transporter 2, ATP-binding cassette, sub-family B (MDR/TAP)
ABCB4-Hs00240956_m1	ABCB4	N.D.	N.D.	0	N.D.	0	N.D.	N.D.	N.D.	N.D.	0.4	1.4	7.9	1	26.8	ATP-binding cassette, sub-family B (MDR/TAP), member 4
ABCB5-Hs02889060_m1	ABCB5	N.D.	N.D.	N.D.	N.D.	N.D.	N.D.	N.D.	N.D.	N.D.	N.D.	N.D.	N.D.	N.D.	N.D.	ATP-binding cassette, sub-family B (MDR/TAP), member 5
ABCB6-Hs01039213_m1	ABCB6	0.5	0.6	0.5	0.7	0.7	0.4	1	0.9	1	1.2	9.7	5.4	7.4	1.6	ATP-binding cassette, sub-family B (MDR/TAP), member 6
ABCB7-Hs00188776_m1	ABCB7	2.6	1	1	0.7	1.5	1.1	1	1.2	0.8	1.2	2.6	1.8	2.5	2.6	ATP-binding cassette, sub-family B (MDR/TAP), member 7
ASIC3;ABCB8-Hs00185159_m1	ABCB8	0.4	0.3	0.4	0.5	0.6	0.9	1	1	1.1	1.3	0.5	1.8	0.5	0.9	acid-sensing (proton-gated) ion channel 3,ATP-binding cassette, sub-family B (MDR/TAP), member 8
ABCB9-Hs00608640_m1	ABCB9	0.4	0.3	0.4	0.3	0.3	0.5	1	1.3	1.9	1.2	4.2	0.7	0.6	0.4	ATP-binding cassette, sub-family B (MDR/TAP), member 9
ABCB10-Hs00429240_m1	ABCB10	1	0.6	0.6	0.6	1.2	1.3	1	1.1	0.8	1.1	1.7	1.7	20.7	2	ATP-binding cassette, sub-family B (MDR/TAP), member 10
ABCB11-Hs00184824_m1	ABCB11	N.D.	N.D.	N.D.	N.D.	N.D.	N.D.	1	1.4	0.4	3.6	N.D.	2.8	79.2	179.1	ATP-binding cassette, sub-family B (MDR/TAP), member 11
ABCC1-Hs00219905_m1	ABCC1	0.9	1.3	1.2	0.9	0.5	0.8	1	1	1	0.8	3.2	2	0.3	0.4	ATP-binding cassette, sub-family C (CFTR/MRP), member 1
ABCC2-Hs00166123_m1	ABCC2	8.3	N.D.	0	N.D.	1.7	0.9	1	1.2	1.3	1	71.9	43	13.9	32	ATP-binding cassette, sub-family C (CFTR/MRP), member 2
ABCC3-Hs00358656_m1	ABCC3	3.5	N.D.	N.D.	N.D.	0.1	1.4	1	1.7	1.7	6.5	8.9	61.6	1.7	41.7	ATP-binding cassette, sub-family C (CFTR/MRP), member 3
ABCC4-Hs00988717_m1	ABCC4	0.4	0.2	0.2	1.7	1.2	0.8	1	0.9	0.9	1.4	0.3	0.2	0.7	0.3	ATP-binding cassette, sub-family C (CFTR/MRP), member 4
ABCC5-Hs00981087_m1	ABCC5	0.6	0.5	0.6	0.2	0.4	0.8	1	1.1	1.3	1.3	0.5	1	1.7	0.4	ATP-binding cassette, sub-family C (CFTR/MRP), member 5
ABCC6-Hs00184566_m1	ABCC6	0	N.D.	0	0.1	0.9	0.8	1	1.2	0.8	2.2	2.2	7.5	13.2	11.5	ATP-binding cassette, sub-family C (CFTR/MRP), member 6
CFTR-Hs00357011_m1	CFTR	N.D.	N.D.	0	N.D.	0.9	1.5	1	1.2	0.8	1.7	N.D.	N.D.	0	1	cystic fibrosis transmembrane conductance regulator (ATP-binding cassette sub-family C, member 7)
ABCC8-Hs01093761_m1	ABCC8	N.D.	1	1.1	N.D.	N.D.	N.D.	N.D.	N.D.	N.D.	N.D.	N.D.	4.1	N.D.	N.D.	ATP-binding cassette, sub-family C (CFTR/MRP), member 8
ABCC9-Hs00245832_m1	ABCC9	N.D.	N.D.	N.D.	N.D.	N.D.	1.3	1	1.1	0.6	1	N.D.	6	2.5	60	ATP-binding cassette, sub-family C (CFTR/MRP), member 9
ABCC10-Hs00375701_m1	ABCC10	0.2	0.2	0.1	0.2	0.8	0.9	1	1.1	1.6	1.4	1.2	0.5	0.3	0.2	ATP-binding cassette, sub-family C (CFTR/MRP), member 10
ABCC11-Hs01090768_m1	ABCC11	N.D.	N.D.	N.D.	N.D.	N.D.	N.D.	N.D.	N.D.	0.2	N.D.	0.9	0.8	1	3.6	ATP-binding cassette, sub-family C (CFTR/MRP), member 11
ABCD1-Hs00163610_m1	ABCD1	2.3	0.2	0.2	0.7	0.4	0.8	1	1	1.2	0.8	2.3	1.1	0.4	1.3	ATP-binding cassette, sub-family D (ALD), member 1
ABCD2-Hs00193054_m1	ABCD2	N.D.	N.D.	N.D.	N.D.	N.D.	N.D.	N.D.	N.D.	1.3	N.D.	N.D.	96.1	N.D.	1	ATP-binding cassette, sub-family D (ALD), member 2
ABCD3-Hs00161065_m1	ABCD3	0.4	0.2	0.2	0.2	0.4	0.8	1	1	0.7	1.9	1.8	1.9	1.3	2.5	ATP-binding cassette, sub-family D (ALD), member 3
ABCD4-Hs00929495_m1	ABCD4	0.1	0.7	0.5	0.8	0.6	0.9	1	1.2	1.4	1.4	1.4	0.5	1.3	0.7	ATP-binding cassette, sub-family D (ALD), member 4
ABCG1-Hs00245154_m1	ABCG1	1.5	N.D.	N.D.	1.3	0.1	N.D.	1	0.6	1.7	1.1	0.1	0.7	2.5	2.1	ATP-binding cassette, sub-family G (WHITE), member 1
ABCG2-Hs01053790_m1	ABCG2	0.3	1.2	0.1	0	0.8	1.2	1	1.3	0.7	0.8	3.1	0.4	1.1	0.5	ATP-binding cassette, sub-family G (WHITE), member 2
ABCG4-Hs00967540_m1	ABCG4	1.70588	0.588235	1.64706	2.23529	N.D.	N.D.	N.D.	N.D.	N.D.	N.D.	N.D.	1.17647	N.D.	1	ATP-binding cassette, sub-family G (WHITE), member 4
ABCG5-Hs00223686_m1	ABCG5	N.D.	N.D.	N.D.	N.D.	N.D.	N.D.	N.D.	0	N.D.	N.D.	1.2	0.2	1	2.6	ATP-binding cassette, sub-family G (WHITE), member 5
ABCG8-Hs00223690_m1	ABCG8	N.D.	N.D.	N.D.	N.D.	N.D.	N.D.	N.D.	N.D.	0	N.D.	0.9	2.1	1	5.9	ATP-binding cassette, sub-family G (WHITE), member 8
SLC10A1-Hs00161820_m1	SLC10A1	0.4	N.D.	N.D.	N.D.	0.3	1.4	1	0.7	0.7	2	N.D.	3.1	1.6	16.3	solute carrier family 10 (sodium/bile acid cotransporter), member 1
SLC22A1-Hs00427552_m1	SLC22A1	N.D.	0.2	0.1	0.1	0.4	0.5	1	0.9	1.1	1.7	1.7	25.2	1.9	202.1	solute carrier family 22 (organic cation transporter), member 1
SLC22A2-Hs01010723_m1	SLC22A2	N.D.	2.7	1	N.D.	1.5	2.1	1	2.1	1.8	1.9	N.D.	N.D.	0.4	N.D.	solute carrier family 22 (organic cation transporter), member 2
SLC47A1-Hs00217320_m1	SLC47A1	3.4	1.3	1.9	0.4	0.4	0.9	1	0.6	1.6	1.3	14.8	22.1	14.7	19.4	solute carrier family 47 (multidrug and toxin extrusion), member 1
SLCO1A2-Hs00366488_m1	SLCO1A2	N.D.	0.7	0.9	1.3	1	0.9	1	0.7	0.6	1.1	N.D.	N.D.	N.D.	0.2	solute carrier organic anion transporter family, member 1A2
SLCO1B1-Hs00272374_m1	SLCO1B1	0	N.D.	N.D.	N.D.	N.D.	N.D.	N.D.	N.D.	N.D.	N.D.	N.D.	0.5	1	7.8	solute carrier organic anion transporter family, member 1B1
SLCO1B3-Hs00251986_m1	SLCO1B3	0.1	N.D.	N.D.	N.D.	N.D.	N.D.	N.D.	N.D.	N.D.	N.D.	N.D.	0	1	1.1	solute carrier organic anion transporter family, member 1B3
Housekeeping genes
Assay i.d.	comment
B2M-Hs00984230_m1	beta-2-microglobulin
ACTB-Hs01060665_g1	actin, beta
GAPDH-Hs02786624_g1	glyceraldehyde-3-phosphate dehydrogenase
GAPDH-Hs99999905_m1	glyceraldehyde-3-phosphate dehydrogenase
TBP-Hs00427620_m1	TATA box binding protein
GUSB-Hs99999908_m1	glucuronidase, beta
POLR2A-Hs01108284_g1	polymerase (RNA) II (DNA directed) polypeptide A, 220kDa
PPIA-Hs04194521_s1	peptidylprolyl isomerase A (cyclophilin A)
