# Supplementary material for: The importance of transporters and cell polarization for the evaluation of human stem cell-derived hepatic cells
Source: PLoS One. 2020 Jan 23;15(1):e0227751. doi: 10.1371/journal.pone.0227751 (PMC6977753; doi:10.1371/journal.pone.0227751)
Supplement: S2 Table — A detailed description of each studied gene can be found in S1 Table. (XLSX) [file pone.0227751.s002.xlsx]

## Sheet: Munka1
PC1: 51.6 %			PC2: 14 %
gene	loading		gene	loading
POU5F1	-0.0967739		SLCO1B3	-0.256628
SOX2	-0.0793837		ABCB1	-0.201248
CXCR4	-0.0666377		ABCA8	-0.183801
SOX17	-0.0480426		ABCC3	-0.171298
KRT17	-0.0290187		ABCC2	-0.166534
NANOG	-0.0278791		SLCO1B1	-0.14902
SLCO1A2	-0.0249025		KRT17	-0.106687
SLC22A2	-0.0227678		SLC47A1	-0.0969643
ABCG4	-0.0199504		LDHA	-0.0936925
GSC	-0.0139057		SLC10A1	-0.0926249
ABCC1	-0.0104588		ABCA2	-0.0895238
KRT18	-0.00526167		TAP1	-0.0802482
ABCA3	-0.00271698		ABCB4	-0.0764744
KRT7	-0.00197154		TAP2	-0.0648833
SOX1	0.00117973		G6PD	-0.0631079
ABCC4	0.00340293		PPARA	-0.0577925
CDH2	0.00476562		ABCG5	-0.0552747
LDHA	0.00923109		ABCG1	-0.052328
G6PD	0.0118673		ABCD1	-0.0493982
ABCB7	0.0130749		ABCG8	-0.0490964
ABCC5	0.0142277		CYP1A1	-0.0473873
KRT8	0.0149332		ABCB7	-0.0358906
KRT19	0.0154901		CYP51A1	-0.0356299
ABCD4	0.0169375		ABCA3	-0.0308159
ABCB9	0.0170636		ABCB6	-0.0232333
ABCD1	0.0171925		ABCG4	-0.02272
ABCC8	0.018604		ATP8B1	-0.0219954
ABCC10	0.0219959		ALB	-0.0181322
ABCB8	0.0222697		ABCD3	-0.0177121
TAP2	0.0271716		ABCC9	-0.0153102
ABCG2	0.0333325		ABCB10	-0.0126155
ABCB5	0.0347383		SOX1	-0.0109504
TAP1	0.0349429		ABCD2	-0.00980808
ABCB10	0.0351866		TAT	-0.00932207
ABCA2	0.038368		ABCC1	-0.00902266
ABCB6	0.040238		GSTK1	-0.00866874
ABCA7	0.0472108		SLC22A1	-0.00641146
ABCD3	0.0475175		ABCA6	-0.000939244
CFTR	0.0477674		ABCB9	0.00112522
CYP51A1	0.0481172		ABCB8	0.00221806
SLC47A1	0.0496241		KRT18	0.00236691
GSTK1	0.0540342		ABCA9	0.00553307
FOXA2	0.0545853		ABCC5	0.00579095
ABCG1	0.0548684		ARG1	0.00580796
CDH1	0.0583866		ASGR1	0.00703717
ATP8B1	0.0598005		ABCG2	0.00778412
GATA4	0.062843		KRT8	0.00827532
ABCA4	0.0702289		CXCR4	0.0108947
ABCA1	0.0851669		ABCB5	0.0183566
CYP1A1	0.0880446		ABCC11	0.0229876
HNF4A	0.0891368		CEBPA	0.0307272
PPARA	0.0902317		ABCB11	0.0319562
T	0.0943722		ABCC6	0.0344877
ABCD2	0.0958102		CYP3A7	0.0375253
CEBPA	0.0984431		ABCC8	0.0377879
ABCB1	0.103312		ABCC10	0.0378579
ABCA10	0.11603		ABCC4	0.0392404
CYP7A1	0.116475		ABCA7	0.0402108
ABCC2	0.122136		ABCD4	0.0484466
SLC22A1	0.122217		KRT7	0.0526188
SLCO1B1	0.128171		ABCA4	0.0529834
ABCC6	0.133169		CDH2	0.0658179
ABCA12	0.135641		ABCA10	0.0761233
ABCC11	0.139898		CYP7A1	0.0779356
ABCC3	0.141764		POU5F1	0.0815129
ABCB4	0.14639		SERPINA1	0.0827686
ABCC9	0.147119		HNF1A	0.0937967
SLCO1B3	0.148774		NANOG	0.105993
HNF1A	0.150277		ABCA12	0.114579
ABCA8	0.155105		T	0.119633
ARG1	0.159191		SOX17	0.12173
TAT	0.160427		HNF4A	0.125982
ABCB11	0.167082		TDO2	0.128342
ABCA9	0.168623		SLC22A2	0.140778
ASGR1	0.176754		ABCA1	0.152896
ABCG8	0.178748		GSC	0.187055
SLC10A1	0.182286		CDH1	0.193817
AFP	0.186379		CFTR	0.196861
TDO2	0.188895		FOXA2	0.202402
ABCG5	0.189367		KRT19	0.203847
ABCA6	0.218714		SLCO1A2	0.212642
CYP3A7	0.241172		GATA4	0.235151
SERPINA1	0.280111		SOX2	0.25564
ALB	0.317439		AFP	0.379642
